# Supplementary material for: Programming chaotic centers for shaping light branching in topological nematic vortices
Source: Sci Adv. 2026 Apr 1;12(14):eaec5012. doi: 10.1126/sciadv.aec5012 (PMC13041760; doi:10.1126/sciadv.aec5012)
Supplement: Supplementary file 2 — Movies S1 to S6 [file sciadv.aec5012_movies_s1_to_s6.zip]

Archive with 6 entries (6 files):
- aec5012_movie_s1.mp4
- aec5012_movie_s2.mp4
- aec5012_movie_s3.mp4
- aec5012_movie_s4.mp4
- aec5012_movie_s5.mp4
- aec5012_movie_s6.mp4
